# Supplementary material for: Tricks of the puppet masters: morphological adaptations to the interaction with nervous system underlying host manipulation by rhizocephalan barnacle Polyascus polygeneus
Source: PeerJ. 2023 Nov 14;11:e16348. doi: 10.7717/peerj.16348 (PMC10655712; doi:10.7717/peerj.16348)
Supplement: Supplemental Information 1 — Rows indicate different measurements, and in the columns there are the cuticle width in nm. The means and standard deviations of the cuticle width appear in the Results. The measurements were conducted using the ImageJ software as stated in the Methods. [file peerj-11-16348-s001.csv]

Number of observation	Cuticle width of the 1 type rootlet (nm)	Cuticle width of the 2 type rootlet (nm)	Cuticle width of the 3 type rootlet (nm)	Cuticle width of the trophic rootlet (nm)
1	292.07	200	56.957	648.98
2	305.483	95.14	66.173	651.179
3	586.513	500	58.637	516.639
4	410.037	251.3	54.229	512.09
5	332.2	194.083	57.679	607.227
6	399.889	345.58	49.54	525.971
7	477.236	255.53	36.897	475.822
8	266.581	248.966	43.168	363.199
9	396.792	294.125	39.777	388.213
10	299.45	359.228	44.381	514.846
11	500.979	231.443	46.998	347.941
12	351.364	337.272	31.874	598.348
13	354.585	172.259	38.056	415.121
14	359.287	195.151	36.856	744.312
15	472.582	201.05	45.704	925.905
16	936.546	145.564	50.353	764.853
17	663.919	102.045	60.43	830.241
18	628.335	155.245	59.774	678.834
19	312.507	102.899	70.688	703.555
20	376.125	262.327	59.187	482.973
21	529.313	151.985	60.528	636.969
22	413.462	243.01	68.199	513.92
